# Supplementary material for: The Application of DTCWT on MRI-Derived Radiomics for Differentiation of Glioblastoma and Solitary Brain Metastases
Source: J Pers Med. 2022 Aug 3;12(8):1276. doi: 10.3390/jpm12081276 (PMC9409920; doi:10.3390/jpm12081276)
Supplement: Supplementary file 1 [file jpm-12-01276-s001.zip]

Archive with 1 entries (1 files):
- jpm-1786576-supplementary.pdf
